# Supplementary material for: Transcriptome Profile of Trichoderma harzianum IOC-3844 Induced by Sugarcane Bagasse
Source: PLoS One. 2014 Feb 18;9(2):e88689. doi: 10.1371/journal.pone.0088689 (PMC3928278; doi:10.1371/journal.pone.0088689)
Supplement: Table S1 — Primers used for RT-qPCR detection of glycosyl hydrolase genes. The squalene-epoxidase gene was used as endogenous control and the sequences analyzed encoded genes of glycoside hydrolases (GHs), carbohydrate esterases (CEs) and carbohydrate-binding modules (CBM). (XLSX) [file pone.0088689.s001.xlsx]

## Sheet: Plan1
Name	Sequence contig	Primer	Tm
squalene-epoxidase	7950	5’-GTTGTATGAGACCAGATCGGC-3’
		5’-TCACAATGTGTCAATCGAGCA -3’	56ºC
CE5,CE5/CBM1	19615	5’-CAGTGGAGTTGGAGAAGCGTC-3’
		5’-GTTCCGGGATGAGAGTTGACA-3’	58ºC
GH16	20009	5’-GAAATCGAAAAGCCCTGGTT-3’
		5’-AGACAACACTCCGCATGCC-3’	57ºC
GH10	17441	5’-AACACTCCTTTCCCTGGCCT-3’
		5’-GTGCCCCAGTACTTCTTTCCAT-3’	59ºC
GH5/CBM1	15510	5’-AGCTCACGAAGAGTTCCCTCC-3’
		5’-GGTTCCTGATATCGTCACAAAACT-3’	59ºC
